# Supplementary material for: Acute kidney injury in patients with severe COVID-19 in Mexico
Source: PLoS One. 2021 Feb 8;16(2):e0246595. doi: 10.1371/journal.pone.0246595 (PMC7870064; doi:10.1371/journal.pone.0246595)
Supplement: S1 File. Raw data — (XLSX) [file pone.0246595.s001.xlsx]

## Sheet: baseparaenviar
id	Gender	Age	Deceased	Days from admission to death	Hospital stay days	aki	Days from admission to aki	AKI GRADE	Furosemida Strees Test	Cr Baseline	Cr AKI	Cr Max	Hemodialysis	Days from admission to hemodialisis	Days of hemodialisis	AKI grade	diarrhea	rinorrhea	conjunctivitis	otalgia	anosmia	cought	dysnea	odinophagya	fever	headache	asthenia	myalgias	expectoration	nausea	height	weigth	BMI	hypertension	angiotensin converting enzyme inhibitors	angiotensin receptor antagonists	obesity	grade obesity	Dyabetes	dyslipidemia	heart disease	pulmonary disease	kidney disease	Reumathologic	Alergic	cancer	smoke	HIV	Drugs before arriving
1	F	60	0	NA	10	yes	1	1	1	0.77	1.11	1.11	2	NA	NA	1	2	1	1	2	2	1	1	1	1	1	1	1	1	2	1.54	53	22.3478	0	2	2	0	NA	0	1	0	0	2	0	0	0	0	2	1
2	M	41	0	NA	8	no	NA	NA	NA	NA	NA	NA	NA	NA	NA	NA	2	2	2	2	2	2	1	2	1	1	1	1	2	2	1.7	80	27.6817	0	2	2	0	NA	0	0	0	0	2	0	0	0	0	2	1
3	M	42	1	33	33	yes	5	2	2	0.8	1.3	3.19	1	6	NA	3	2	2	2	2	2	1	1	2	1	2	1	1	1	2	1.66	120	43.5477	1	1	2	1	3	1	1	0	0	2	0	0	0	1	2	1
4	F	57	0	NA	13	no	NA	NA	NA	NA	NA	NA	NA	NA	NA	NA	2	2	1	2	2	1	1	2	1	1	1	1	2	2	1.63	79	29.7339	0	2	2	0	NA	0	0	0	0	2	0	0	0	0	2	1
5	F	45	0	NA	22	no	NA	NA	NA	NA	NA	NA	NA	NA	NA	NA	2	1	2	2	2	1	1	1	1	2	1	1	2	2	1.7	60	20.7612	0	2	2	0	NA	0	0	0	0	2	1	0	0	0	2	0
6	F	67	1	47	47	yes	8	1	2	1.71	1.71	6.2	1	9	NA	3	1	1	1	2	1	1	1	1	1	1	1	1	1	1	1.6	80	31.25	1	2	2	0	1	1	0	0	0	2	0	0	0	0	2	0
7	F	61	0	NA	8	no	NA	NA	NA	NA	NA	NA	NA	NA	NA	NA	2	2	2	2	2	2	2	2	1	1	1	1	2	1	1.58	53.5	21.4309	0	2	2	0	NA	1	0	0	0	2	0	0	1	0	2	0
8	M	33	0	NA	0	no	NA	NA	NA	NA	NA	NA	NA	NA	NA	NA	2	1	2	2	2	1	1	1	1	2	2	1	1	2	1.7	72	24.9135	0	2	2	0	NA	0	0	0	0	2	0	0	0	0	2	0
10	M	50	0	NA	11	no	NA	NA	NA	NA	NA	NA	NA	NA	NA	NA	2	2	2	2	2	1	2	1	1	1	1	1	2	1	1.73	83	27.7323	0	2	2	0	NA	0	0	0	0	2	0	0	0	0	2	1
11	M	60	0	NA	30	no	NA	NA	NA	NA	NA	NA	NA	NA	NA	NA	1	1	2	2	2	1	2	2	2	1	1	1	2	2	1.62	78	29.7211	0	2	2	0	NA	0	0	0	1	2	0	0	0	1	2	1
12	M	39	0	NA	6	no	NA	NA	NA	NA	NA	NA	NA	NA	NA	NA	1	2	2	2	2	1	1	1	1	1	1	1	2	2	1.67	70	25.0995	0	2	2	0	NA	0	0	0	0	2	0	0	0	0	2	0
13	M	55	0	NA	58	yes	12	1	2	1.8	4.28	4.28	1	13	NA	3	2	1	2	2	2	1	1	2	1	1	1	1	2	2	1.7	68	23.5294	0	2	2	0	NA	0	0	0	0	2	0	0	0	0	2	0
14	M	52	0	NA	9	no	NA	NA	NA	NA	NA	NA	NA	NA	NA	NA	2	2	2	2	2	1	1	1	1	1	1	2	2	2	1.72	79.5	26.8726	0	2	2	0	NA	1	0	0	0	2	0	0	0	0	2	0
15	M	58	0	NA	17	no	NA	NA	NA	NA	NA	NA	NA	NA	NA	NA	2	1	2	2	2	2	2	2	1	2	1	2	2	2	1.72	76	25.6896	0	2	2	0	NA	0	0	0	0	2	0	1	0	0	2	1
16	M	39	0	NA	9	no	NA	NA	NA	NA	NA	NA	NA	NA	NA	NA	2	2	2	1	2	1	2	1	1	1	1	1	2	2	1.7	100	34.6021	0	2	2	1	1	0	0	0	0	2	0	0	0	1	2	1
17	M	36	0	NA	68	no	NA	NA	NA	NA	NA	NA	NA	NA	NA	NA	2	1	2	2	2	1	2	2	1	1	1	1	2	2	1.58	79	31.6456	0	2	2	1	1	0	0	0	0	2	0	0	0	0	2	0
18	F	77	0	NA	8	yes	1	1	1	0.74	1.26	1.26	2	NA	NA	1	1	1	2	2	2	1	1	1	2	2	2	1	1	1	1.52	74	32.0291	1	2	1	1	1	1	0	0	0	2	1	1	0	0	2	1
19	M	46	1	9	9	yes	9	1	1	0.98	1.4	2.99	2	NA	NA	3	1	1	2	2	2	1	1	1	1	1	1	1	1	2	1.6	83	32.4219	0	2	2	1	1	0	0	0	0	2	0	1	0	1	2	1
20	F	34	1	10	10	yes	7	1	1	1.04	1.88	1.92	2	NA	NA	2	2	2	2	2	2	1	1	1	1	1	1	1	2	2	1.63	110	41.4016	1	2	2	1	3	0	0	0	0	2	0	0	0	0	2	0
21	M	64	1	9	9	yes	9	1	1	1.45	1.83	1.83	2	NA	NA	2	1	1	2	2	2	1	1	1	1	1	1	1	1	2	NA	NA	34.4222	0	2	2	1	1	0	0	0	0	2	0	0	0	0	2	1
22	M	49	1	27	27	yes	16	1	1	0.47	147	1.47	2	NA	NA	1	2	2	2	2	2	2	1	2	1	2	1	1	2	2	NA	NA	NA	0	2	2	NA	NA	0	0	0	0	2	0	0	0	0	2	1
23	M	48	0	NA	10	yes	6	1	1	124	1.47	2.2	2	NA	NA	2	1	2	2	2	2	1	1	2	1	1	1	2	1	2	1.72	70	23.6614	0	2	2	0	NA	0	0	0	0	2	0	0	0	0	2	1
24	F	65	1	22	22	yes	21	1	1	0.7	2.14	2.5	1	20	1	3	1	1	2	2	2	1	1	1	1	1	1	1	1	2	1.52	74	32.0291	0	2	2	1	1	0	0	0	0	2	0	0	0	0	2	1
25	M	46	1	11	11	yes	2	1	1	0.81	1.32	2.56	2	NA	NA	3	2	2	2	2	2	1	1	2	1	1	1	1	1	2	NA	NA	28.8332	1	2	1	0	NA	1	0	0	0	2	0	0	0	0	2	1
26	M	30	1	15	15	yes	3	1	1	0.66	1.01	2.74	2	NA	NA	3	2	1	2	2	2	1	1	2	1	1	1	1	2	2	1.85	150	43.8276	0	2	2	1	3	0	0	0	0	2	0	0	0	0	2	1
27	M	52	0	NA	13	yes	2	2	1	0.42	0.81	0.81	2	NA	NA	1	1	2	2	2	2	1	2	2	1	2	1	1	2	2	1.79	92	28.7132	1	2	1	0	NA	0	0	0	0	2	0	0	0	0	2	0
28	M	64	0	NA	33	yes	22	1	1	0.51	1.08	1.2	2	NA	NA	1	2	2	2	2	2	1	1	2	1	1	1	1	2	2	1.6	71	27.7344	0	2	2	0	NA	0	0	0	0	2	0	0	0	0	2	1
29	M	40	1	12	12	yes	3	1	2	2.87	2.87	13.62	1	5	6	3	2	1	2	2	2	1	1	2	1	1	1	1	2	2	1.82	180	54.3413	0	2	2	1	3	0	0	0	0	2	0	0	0	0	2	1
30	M	52	1	16	16	yes	16	2	1	0.6	1.14	1.14	2	NA	NA	2	2	2	2	2	2	1	1	2	1	1	1	1	1	2	1.6	68	26.5625	0	2	2	0	NA	1	0	0	0	2	0	0	0	0	2	0
31	M	65	0	NA	65	yes	24	2	1	0.74	1.27	2.6	2	NA	NA	2	1	2	2	2	2	1	1	1	1	1	1	1	2	2	1.7	86	29.7578	0	2	2	0	NA	0	0	0	0	2	0	0	0	0	2	1
32	M	73	1	40	40	yes	13	1	1	0.7	1.6	2.09	2	NA	NA	3	2	1	2	2	2	1	1	1	1	1	1	1	2	2	1.74	75	24.7721	0	2	2	0	NA	0	0	0	0	2	0	0	0	0	2	0
35	M	53	1	24	24	yes	13	2	1	0.53	1.05	1.05	2	NA	NA	2	2	2	2	2	2	1	1	1	1	2	1	1	2	2	1.7	86	29.7578	0	2	2	0	NA	0	0	0	0	2	0	0	0	0	2	1
36	F	65	0	NA	40	yes	1	1	1	1.7	1.7	6.17	1	10	6	3	2	1	2	1	1	1	1	1	1	2	1	2	2	2	1.53	88	37.5924	1	2	1	1	2	1	0	0	0	2	0	0	0	0	2	1
37	M	73	0	NA	58	yes	44	1	1	NA	1.77	1.77	NA	NA	NA	2	2	2	2	2	2	1	1	2	1	1	1	1	2	2	1.7	66	22.8374	0	2	2	0	NA	0	0	0	0	2	0	0	0	1	2	0
38	M	22	0	NA	7	no	NA	NA	NA	NA	NA	NA	NA	NA	NA	NA	1	2	2	2	2	1	1	1	1	2	1	1	2	2	1.78	109	34.4022	0	2	2	1	1	0	0	0	1	2	0	0	0	0	2	1
39	F	82	1	14	14	yes	10	1	2	NA	2.33	3.79	NA	NA	NA	2	1	1	2	2	2	1	1	1	1	1	1	1	2	2	1.5	70	31.1111	0	2	2	1	1	1	0	0	0	2	0	0	0	0	2	1
40	F	61	1	9	9	yes	7	1	1	0.66	1.46	2.18	2	NA	NA	3	2	2	2	2	2	1	1	2	1	1	1	1	2	2	1.5	82	36.4444	1	1	2	1	1	1	0	0	0	2	0	0	0	0	2	1
41	F	57	1	27	27	yes	1	1	1	0.33	1.21	1.21	2	NA	NA	2	2	2	2	2	2	1	1	1	1	1	2	2	2	2	1.57	100	40.5696	1	1	2	1	3	1	0	0	0	2	0	0	0	0	2	1
42	M	56	0	NA	7	yes	0	1	1	0.95	1.55	1.55	2	NA	NA	2	2	2	2	2	2	1	1	2	1	2	1	1	2	2	1.89	90	25.1953	0	2	2	0	NA	0	0	0	0	2	0	0	0	0	2	0
43	F	80	1	4	4	yes	1	2	2	0.92	1.56	1.56	2	NA	NA	2	2	2	2	2	2	1	1	1	2	2	2	1	1	2	1.53	50	21.3593	1	2	2	0	NA	0	0	0	0	2	0	0	0	0	2	0
44	M	54	0	NA	16	yes	15	1	1	0.83	1.48	1.48	2	NA	NA	1	2	2	2	2	2	2	1	1	1	1	1	1	1	2	1.57	78	31.6443	1	2	2	1	1	1	1	0	0	2	0	0	0	0	2	1
45	M	33	0	NA	8	no	NA	NA	NA	NA	NA	NA	NA	NA	NA	NA	1	1	2	2	2	1	1	1	1	1	1	1	2	2	1.58	70	28.0404	0	2	2	0	NA	0	0	0	0	2	0	0	0	0	2	1
46	M	67	1	33	33	no	NA	NA	NA	NA	NA	NA	NA	NA	NA	NA	2	1	1	2	2	1	1	1	1	1	1	1	2	2	1.6	76	29.6875	1	2	2	0	NA	1	0	0	0	2	0	0	0	1	2	1
47	F	82	0	NA	12	yes	2	1	1	0.47	1.05	1.05	2	NA	NA	1	2	2	2	2	2	1	1	1	1	1	1	1	1	2	NA	NA	29.5525	1	2	1	0	NA	1	0	1	0	2	0	0	1	1	2	0
48	M	56	0	NA	10	no	NA	NA	NA	NA	NA	NA	NA	NA	NA	NA	2	2	2	2	2	2	1	2	1	1	1	1	2	2	NA	NA	29.7521	0	2	2	0	NA	0	1	0	0	2	0	0	0	0	2	1
49	F	48	0	NA	6	no	NA	NA	NA	NA	NA	NA	NA	NA	NA	NA	2	2	2	2	1	2	1	1	1	1	2	1	2	1	NA	NA	25.4767	0	2	2	0	NA	1	0	0	0	2	0	0	0	0	2	1
50	F	54	0	NA	5	no	NA	NA	NA	NA	NA	NA	NA	NA	NA	NA	2	1	2	2	2	1	1	2	1	1	2	1	1	2	1.59	63	24.9199	0	2	2	0	NA	0	0	0	0	2	0	0	0	0	2	1
51	M	32	0	NA	13	no	NA	NA	NA	NA	NA	NA	NA	NA	NA	NA	2	2	2	2	2	1	1	1	1	2	1	1	2	2	NA	NA	NA	0	2	2	NA	NA	0	0	0	0	2	0	0	0	1	2	1
52	M	41	0	NA	8	no	NA	NA	NA	NA	NA	NA	NA	NA	NA	NA	2	2	2	2	2	1	1	1	1	1	2	1	2	2	NA	NA	NA	0	2	2	NA	NA	0	0	0	0	2	0	0	0	0	2	1
53	M	51	0	NA	10	no	NA	NA	NA	NA	NA	NA	NA	NA	NA	NA	2	2	2	2	2	1	1	1	1	2	1	1	2	2	1.65	83	30.4867	1	2	1	1	1	0	0	0	0	2	0	0	0	1	2	1
54	M	25	0	NA	9	no	NA	NA	NA	NA	NA	NA	NA	NA	NA	NA	1	1	2	2	1	1	1	1	1	2	1	2	1	2	1.74	90	29.7265	0	2	2	0	NA	0	0	0	0	2	0	0	0	0	2	1
55	M	50	1	9	9	yes	7	1	1	0.85	1.29	1.92	NA	NA	NA	1	2	2	2	2	2	1	1	2	1	1	1	2	2	2	1.7	80	27.6817	1	2	2	0	NA	1	0	0	0	2	0	0	0	0	2	0
57	M	51	1	20	20	yes	0	1	1	1.18	1.92	3.7	2	NA	NA	3	2	2	2	2	2	1	1	2	1	2	1	2	1	2	NA	NA	NA	0	2	2	NA	NA	1	0	0	0	2	0	1	0	1	2	1
58	M	85	1	15	15	yes	9	1	1	1.2	4.64	5.36	NA	NA	NA	3	2	2	2	2	2	1	1	2	1	1	1	1	1	2	1.64	70	26.0262	1	2	1	0	NA	1	0	0	0	2	0	0	0	0	2	0
59	F	49	0	NA	9	no	NA	NA	NA	NA	NA	NA	NA	NA	NA	NA	2	2	2	2	2	2	1	2	1	1	1	1	2	2	1.58	90	36.0519	0	2	2	0	2	0	0	0	0	2	0	0	0	0	2	1
60	F	44	0	NA	6	no	NA	NA	NA	NA	NA	NA	NA	NA	NA	NA	2	2	2	2	2	2	2	2	2	1	1	1	2	2	1.56	72	29.5858	0	2	2	1	NA	0	0	0	0	2	0	1	0	0	2	0
61	M	50	0	NA	32	yes	4	1	1	0.83	1.51	1.54	2	NA	NA	1	2	2	2	2	2	2	1	2	1	1	1	2	2	2	1.72	116	39.2104	0	2	2	0	2	0	1	0	0	2	0	0	0	1	2	1
63	F	56	0	NA	16	no	NA	NA	NA	NA	NA	NA	NA	NA	NA	NA	2	1	2	2	2	1	1	1	1	1	1	1	1	1	1.5	68.6	30.4889	1	1	2	1	1	0	0	0	0	2	0	0	0	0	2	1
64	M	44	0	NA	26	no	NA	NA	NA	NA	NA	NA	NA	NA	NA	NA	2	2	2	2	2	1	1	1	2	2	1	1	1	2	1.68	68	24.093	0	2	2	0	NA	0	0	0	0	2	0	1	0	0	2	1
65	M	59	1	20	20	no	NA	NA	NA	NA	NA	NA	NA	NA	NA	NA	2	1	2	2	2	1	2	2	1	2	2	2	2	2	1.65	80	29.3848	0	2	2	0	NA	0	0	0	0	2	0	1	0	0	2	1
66	M	61	0	NA	49	no	NA	NA	NA	NA	NA	NA	NA	NA	NA	NA	2	2	2	2	2	1	1	1	1	1	2	1	2	2	NA	NA	25.1024	0	2	2	0	NA	0	0	0	0	2	0	0	0	0	2	1
67	M	44	0	NA	33	yes	1	1	1	0.48	1.62	1.72	2	NA	NA	3	2	1	2	2	2	2	1	2	1	2	1	1	2	2	1.75	115	37.551	0	2	2	1	2	0	0	0	0	2	0	0	0	0	2	1
68	M	49	0	NA	14	no	NA	NA	NA	NA	NA	NA	NA	NA	NA	NA	2	2	2	2	2	1	1	2	1	1	1	1	1	2	1.47	53	20.9644	0	2	2	0	NA	0	0	0	0	2	0	0	0	1	2	0
69	F	62	0	NA	14	no	NA	NA	NA	NA	NA	NA	NA	NA	NA	NA	2	1	2	2	2	1	1	1	1	1	1	1	2	2	NA	NA	27.3399	1	2	1	0	NA	0	0	0	0	2	0	0	0	0	2	0
70	F	54	0	NA	45	no	NA	NA	NA	NA	NA	NA	NA	NA	NA	NA	2	2	2	2	2	1	1	1	1	2	1	2	1	2	NA	NA	26.6728	0	2	2	0	NA	1	0	0	0	2	0	0	0	0	2	0
72	M	65	0	NA	45	no	NA	NA	NA	NA	NA	NA	NA	NA	NA	NA	2	2	2	2	2	1	1	1	1	1	1	1	2	2	NA	NA	24.977	1	2	2	0	NA	1	1	1	0	2	0	0	0	0	2	1
73	F	49	0	NA	11	no	NA	NA	NA	NA	NA	NA	NA	NA	NA	NA	1	2	2	2	2	1	1	2	1	1	2	1	2	2	1.55	66	27.4714	0	2	2	0	NA	0	0	0	0	2	0	0	0	1	2	1
75	M	29	0	NA	12	no	NA	NA	NA	NA	NA	NA	NA	NA	NA	NA	2	2	2	2	2	1	1	2	1	1	1	1	2	2	NA	NA	23.8751	0	2	2	0	NA	0	0	0	0	2	0	0	0	1	2	1
76	M	29	1	37	37	yes	1	1	1	0.69	1.93	1.93	2	NA	NA	3	2	2	2	2	2	1	1	2	1	2	2	1	2	2	1.7	95	32.872	0	2	2	1	1	0	0	0	1	2	0	1	0	0	2	1
77	M	74	0	NA	9	no	NA	NA	NA	NA	NA	NA	NA	NA	NA	NA	2	2	2	2	2	1	1	1	1	1	1	1	2	2	1.58	109	43.6629	1	2	1	1	3	0	0	0	0	2	0	0	0	1	2	1
78	F	49	1	6	6	yes	0	1	1	4.54	6.37	6.37	2	NA	NA	3	2	2	2	2	2	1	1	1	1	2	2	2	1	1	NA	80.3	31.3672	0	2	2	1	1	1	0	0	0	2	0	0	0	1	2	1
79	M	30	0	NA	9	no	NA	NA	NA	NA	NA	NA	NA	NA	NA	NA	2	2	2	2	2	1	1	2	1	1	1	1	1	2	NA	NA	27.1178	0	2	2	0	NA	0	0	0	0	2	0	0	0	1	2	1
80	M	58	1	13	13	yes	1	1	1	2.25	2.25	10.76	1	5	7	3	2	1	2	2	1	1	1	2	1	1	1	1	2	1	NA	NA	33.4252	1	2	2	1	1	1	0	0	0	2	0	0	0	0	2	1
81	M	60	0	NA	23	yes	0	1	1	1.32	2.01	6.63	1	8	7	3	2	2	2	2	2	1	1	1	1	1	1	1	2	2	1.72	85	28.7317	1	2	2	0	NA	0	0	0	0	2	0	0	0	0	2	1
82	M	55	1	4	4	yes	1	1	2	2.6	2.6	9.8	2	NA	NA	3	2	1	2	2	2	1	1	2	2	2	1	2	2	2	1.64	81	30.116	1	2	2	1	1	0	0	0	0	2	0	0	1	0	2	1
83	M	55	0	NA	33	yes	0	1	1	1.48	1.48	1.84	2	NA	NA	1	2	2	2	2	2	1	1	2	1	1	1	1	2	2	1.7	72	24.9135	0	2	2	0	NA	1	0	0	0	2	0	1	0	0	2	0
84	M	49	1	5	5	yes	0	1	2	3.45	4.56	4.56	2	NA	NA	3	2	2	2	2	2	1	1	1	1	2	1	2	2	2	1.69	100	35.0128	0	2	2	1	1	0	0	0	0	2	0	0	0	0	2	1
85	M	52	1	9	9	yes	1	1	1	0.9	1.72	2.15	2	NA	NA	2	2	2	2	2	2	1	1	2	1	1	1	2	2	1	1.88	100	28.2933	0	2	2	0	NA	0	0	0	0	2	0	0	0	0	2	0
86	M	42	0	NA	33	yes	7	1	1	0.95	1.33	1.33	1	15	1	1	2	2	2	2	2	1	1	2	1	1	1	1	2	1	1.74	60	19.8177	0	2	2	0	NA	0	0	0	0	2	0	0	0	1	2	0
87	M	47	1	11	11	yes	2	1	2	3.08	5.68	6.67	2	NA	NA	3	2	2	2	2	2	1	1	1	1	1	1	1	2	2	1.67	107	38.3664	0	2	2	1	2	0	0	0	0	2	0	0	0	0	2	1
88	M	58	1	14	14	yes	0	1	1	1.02	1.49	2.62	2	NA	NA	2	2	1	2	2	2	1	1	2	1	1	1	1	2	2	1.65	81	29.7521	0	2	2	0	NA	0	0	0	0	2	0	0	0	0	2	1
89	F	70	1	20	20	yes	1	1	2	1.36	1.55	6.06	2	NA	NA	3	2	2	2	2	2	1	1	2	1	1	1	1	2	2	NA	NA	49.1124	1	2	2	1	2	0	0	0	0	2	0	0	0	0	2	0
90	M	45	1	13	13	yes	2	1	1	1.11	2.06	2.76	2	NA	NA	2	2	2	2	2	2	1	1	2	1	1	1	1	2	2	NA	114	39.4464	0	2	2	1	2	0	0	0	0	2	0	0	0	0	2	1
91	M	58	0	NA	35	yes	1	2	1	0.89	1.37	1.91	2	NA	NA	2	2	2	2	2	2	1	1	1	1	2	1	1	2	2	1.68	86	30.4705	1	2	1	1	1	1	0	0	0	2	0	0	0	0	2	1
92	M	63	1	43	43	yes	1	1	2	1.03	1.9	9.08	1	11	NA	3	2	2	2	2	2	1	1	2	1	2	1	1	2	2	1.6	85	33.2031	0	2	2	1	1	1	0	0	0	2	0	0	0	0	2	1
93	M	76	1	3	3	yes	1	1	2	5.7	5.7	6.7	2	NA	NA	3	2	2	2	2	2	1	1	1	1	1	1	1	2	2	1.44	70	33.7577	0	2	2	1	1	1	0	0	0	2	0	0	0	0	2	1
94	M	50	1	7	7	yes	1	1	1	0.85	1.45	1.73	2	NA	NA	1	2	2	2	2	2	1	1	2	1	1	1	1	2	2	1.75	100	32.6531	1	2	1	1	1	0	0	0	1	2	1	0	0	0	2	1
96	F	78	1	10	10	yes	4	2	2	1.87	1.87	3.95	1	7	2	3	2	1	2	2	2	1	1	2	1	1	1	1	2	2	1.6	67	26.1719	1	2	1	0	NA	0	1	1	0	2	0	0	0	0	2	0
97	M	60	1	4	4	no	NA	NA	NA	NA	NA	NA	NA	NA	NA	NA	2	1	2	2	2	1	1	1	1	1	1	1	1	2	1.83	87	25.9787	1	2	1	0	NA	0	0	0	0	2	0	0	0	0	2	1
98	M	41	1	9	9	no	NA	NA	NA	NA	NA	NA	NA	NA	NA	NA	2	1	2	2	2	1	1	1	1	1	1	1	2	2	1.68	109	38.6196	0	2	2	1	2	0	0	0	0	2	0	0	0	0	2	0
99	M	56	1	3	3	yes	0	2	2	1.75	1.75	10.55	2	NA	NA	3	2	2	2	2	2	1	1	2	1	1	1	1	2	2	1.7	120	41.5225	0	2	2	1	3	0	0	1	1	2	0	0	0	0	2	0
100	M	46	1	13	13	yes	NA	NA	NA	NA	NA	NA	NA	NA	NA	NA	2	1	2	NA	2	1	1	1	1	1	1	1	2	2	1.63	88	33.1213	0	2	2	1	1	0	0	0	0	2	0	1	0	0	2	1
101	M	65	1	2	2	no	NA	NA	NA	NA	NA	NA	NA	NA	NA	NA	1	1	2	2	2	1	1	1	1	1	1	1	2	1	NA	60	23.4375	0	2	2	0	NA	0	0	0	0	2	0	0	0	0	2	1
102	M	32	1	7	7	yes	7	NA	NA	1.2	2.99	6.19	NA	NA	NA	3	2	1	2	2	2	1	1	1	1	1	1	1	2	1	NA	NA	NA	0	2	2	NA	NA	0	0	0	0	2	0	0	0	0	2	0
103	M	56	1	22	22	yes	21	NA	NA	0.7	1.94	4.25	NA	NA	NA	3	1	1	2	2	2	1	1	1	1	1	1	1	1	1	1.77	68.5	21.8647	0	2	2	0	NA	0	0	0	0	2	0	0	0	0	2	1
104	M	39	1	5	5	yes	NA	NA	NA	0.9	1.37	1.71	NA	NA	NA	2	2	2	2	2	2	1	1	1	1	1	1	1	1	2	1.8	95	29.321	0	2	2	0	NA	0	0	0	0	2	0	0	0	0	2	0
105	M	53	1	5	5	no	NA	NA	NA	NA	NA	NA	NA	NA	NA	NA	1	2	2	2	2	1	1	1	1	1	1	1	1	1	1.72	100	33.8021	1	2	1	1	1	0	0	0	0	2	0	0	0	0	2	1
106	M	60	1	25	25	yes	17	NA	NA	1.2	3.2	5.4	NA	NA	NA	3	1	1	2	2	2	1	1	1	1	1	1	1	1	1	1.67	83	29.7608	0	2	2	0	NA	0	0	0	0	2	0	0	0	1	2	1
107	M	44	0	NA	17	no	NA	NA	NA	NA	NA	NA	NA	NA	NA	NA	2	2	2	2	2	1	1	1	1	1	1	1	2	2	1.65	90	33.0579	1	2	1	1	1	1	0	0	0	2	0	0	0	1	2	0
[truncated: 80 more columns]
